# Supplementary material for: Advert saliency distracts children's visual attention during task-oriented internet use
Source: Front Psychol. 2014 Feb 12;5:51. doi: 10.3389/fpsyg.2014.00051 (PMC3921552; doi:10.3389/fpsyg.2014.00051)
Supplement: Supplementary file 1 [file Presentation1.ZIP]

Archive with 3 entries (3 files):
- con01.png
- con02.gif
- con03.gif
